# Supplementary material for: Prevention of CaCl2-induced aortic inflammation and subsequent aneurysm formation by the CCL3–CCR5 axis
Source: Nat Commun. 2020 Nov 25;11:5994. doi: 10.1038/s41467-020-19763-0 (PMC7688638; doi:10.1038/s41467-020-19763-0)
Supplement: Supplementary file 4 — Source Data [file 41467_2020_19763_MOESM4_ESM.xlsx]

## Sheet: figure 1
figure 1b
	pre	1w	2w	4w	6w
	0.225313	5.38894	2.49666	0.303549	0.222211
	0.348686	2.47942	0.678303	0.444422	0.395021
	0.348686	3.11666	2.17347	0.429283	0.395021
	0.20011	3.13834	2.50312	0.429283	0.444422
	0.30331	3.30212	1.50961	0.20315	0.20511
	0.320541	3.70891	0.90113	0.60814	0.10477
figure 1c
	pre	1w	2w	4w	6w
	1.735	15.403	7	3.939	5.885
	2.624	7.665	7.819	4.808	4.6
	1.889	7.93	6.809	3.901	3.962
	1.9051	12.001	7.6025	4.1011	5.089
	2.8033	9.033	8.034	4.5037	5.2023
	1.6041	10.082	5.9082	3.8076	3.962
figure 1f
	wt	pre	560	540	555	539	529	518	529	539	555
		post	777	809	678	705	725	646	739	704	699	763
	ccl3-/-	pre	518	529	539	542	664	560	540	555
		post	723	805	826	846	865	1075	1258	1438
figure 1h
	wt	ccl3-/-
	1	10
	0	8
	0	7
	1	4
	0	6

## Sheet: figure 2
figure 2b
	wt	pre	5	8	6	3	5
		1w	181	181	215	285	291
		2w	109	110	112	118	133
		4w	69	74	96	102	110
		6w	72	76	99	108	117
	ccl3-/-	pre	6	6	2	8	5
		1w	301	403	482	500	539	612
		2w	196	211	219	230	338
		4w	149	208	227	228	233
		6w	108	109	115	190	190	199
figure 2d
	wt	pre	18	30	22	10	16
		1w	93	290	322	373	253
		2w	163	95	170	163	170
		4w	37	103	160	129	88
		6w	32	30	14	28	24
	ccl3-/-	pre	19	17	9	23	15
		1w	257	332	261	293	226
		2w	252	251	224	138	183
		4w	56	190	103	178	122
		6w	44	40	40	48	61
figure 2e
	wt	pre	0.0162885	0.0285572	0.0225614	0.0328037	0.00903662	0.019915
		1w	0.03983	0.0603711	0.0206174	0.02983	0.0703711	0.0306174
		2w	0.0764151	0.0940781	0.103565	0.0664151	0.0840781	0.0456489
		4w	0.0195052	0.0180733	0.0183255	0.0165052	0.0176073	0.0143255
		6w	0.0121745	0.0136024	0.0136024	0.0211174	0.0126024	0.0156024
	ccl3-/-	pre	0.0114382	0.00723897	0.00903662	0.019915	0.0225614	0.0328037
		1w	0.231647	0.231647	0.293209	0.201647	0.221647	0.273209
		2w	0.116629	0.104161	0.141611	0.136629	0.121611	0.0916211
		4w	0.0379211	0.017039	0.042039	0.0260921	0.045039	0.026039
		6w	0.0224056	0.0202406	0.0295643	0.0214056	0.0254056	0.0127564

## Sheet: figure 2f
	Gelatin-zymography kit, Code No.AK45
	Cosmo Bio, Tokyo, Japan

## Sheet: figure 3
figure 3a
	cont igg	pre	545	525	540	524	514
		post	632.803	708.172	621.98	630.018
	anti-ccl3	pre	525	505	510	514	499
		post	777	809	678	705	725	646	739	704
figure 3c
	cont igg	anti-ccl3
	1	8
	0	8
	0	6
	0	5
	0	3
figure 3e
	cont igg	115	108	124	140	96
	anti-ccl3	285	240	186	258	274
figure 3f
	cont igg	pre	0.0067542	0.0112807	0.023357	0.017579	0.012	0.016
		1w	0.059954	0.018199	0.0124303	0.0339605	0.033	0.028
	anti-ccl3	pre	0.0111254	0.0113592	0.0332616	0.0187106	0.0187106	0.0289559
		1w	1.08674	2.2974	0.45376	1.65864	1.62451	1.42

## Sheet: figure 3g
	Gelatin-zymography kit, Code No.AK45
	Cosmo Bio, Tokyo, Japan

## Sheet: figure 4
figure 4a
	wt-bm in wt	pre	545	549	529	544	550	540
		post	725	711	646	722	705	692.38
	ccl3-/--bm in wt	pre	513	554	561	545	529	534
		post	1105	740.76	781.456	735	985	743
	wt-bm in ccl3-/-	pre	522	574	538	571	497	554
		post	651	656	666	677	728	777
	ccl3-/--bm in ccl3-/-	pre	558	572	558	510	557	551
		post	980	876	793	914	855	833
figure 4c	wt-bm in wt	ccl3-/--bm in wt	wt-bm in ccl3-/-	ccl3-/--bm in ccl3-/-
	1	10	3	12
	1	9	0	10
	0	6	2	9
	0	5	0	7
	0	8	1	6
figure 4e
	wt-bm in wt	ccl3-/--bm in wt	wt-bm in ccl3-/-	ccl3-/--bm in ccl3-/-
	120	289	145	260
	156	222	138	246
	97	198	110	229
	111	212	103	169
	88	245	99	251
figure 4f
	wt-bm in wt	pre	0.00684848	0.0103804	0.0211969	0.0158431	0.02	0.018
		1w	0.0511189	0.0150927	0.0121744	0.0358968	0.022	0.035
	ccl3-/--bm in wt	pre	0.0099575	0.0114382	0.0260965	0.0166308	0.0160643	0.0235195
		1w	0.926588	2.23457	0.453759	1.53687	1.69349	1.4
	wt-bm in ccl3-/-	pre	0.00604517	0.0110485	0.0227183	0.0157337	0.021	0.015
		1w	0.052193	0.0153034	0.0116785	0.0291573	0.022	0.017
	ccl3-/--bm in ccl3-/-	pre	0.0102375	0.0236831	0.029977	0.0189718	0.0158431	0.0230354
		1w	0.965937	2.31338	0.438303	1.28343	1.62451	1.38

## Sheet: figure 5
figure 5a
	wt	pre	560	540	555	539	579	509
		post	777	678	705	725	646	739	704
	ccr1-/-	pre	588	600	568	561	543	542
		post	646	655	634	607	615	658	690
	ccr5-/-	pre	629	515	529	664	518	539
		post	1070	1018	935	845	791	788	788	775
figure 5c
	wt	ccr1-/-	ccr5-/-
	2	1	11
	1	1	8
	0	2	5
	0	0	7
	0	0	7
figure 5e
	wt	ccr1-/-	ccr5-/-
	97	165	301
	101	141	264
	142	102	232
	100	99	197
	91	87	255
figure 5f
	wt	pre	0.0337259	0.0511189	0.0927828	0.0780207	0.0670805	0.0566986
		1w	0.184284	0.0616396	0.0507658	0.123279	0.0894732	0.0976606
	ccr1-/-	pre	0.0240137	0.047039	0.03983	0.02836	0.0892783	0.0567802
		1w	0.0947323	0.0660636	0.0398301	0.0824693	0.218428	0.0976164
	ccr5-/-	pre	0.0842021	0.136787	0.0708053	0.0669859	0.023983	0.0232836
		1w	1.81504	0.376312	2.08493	0.371131	0.687771	1.5
figure 5g
	vehicle	wt	pre	521.381	416.762	396.401	415.82
			6w	1019.76	754.342	871.551	881.885
		ccl3-/-	pre	412.311	410.323	450.368	450.742
			6w	992.589	1303.29	951.018	1082.3
	mraviroc	wt	pre	414.083	428.298	435.873	485.352
			6w	1152.34	1129.81	988.376	956.841
		ccl3-/-	pre	463.981	474.746	477.694	475.443
			6w	1044.61	1223.67	1458.78	1010.06
figure 5i
	wt	vehicle	pre	480.723	421.724	493.983	486.715
			6w	738.302	900.843	753.603	793.874	817.924
		mmp9 inhibitor	pre	454.229	432.192	538.285	547.805
			6w	653.21	620.505	553.527	582.771
	ccl3-/-	vehicle	pre	476.081	434.615	505.661	510.274
			6w	1350.39	937	1577.06	1284.3
		mmp9 inhibitor	pre	468.976	513.053	529.107	496.31
			6w	626.01	937.859	904.937	979.928
	ccr5-/-	vehicle	pre	464.87	451.269	507.565	552.463
			6w	1334	1516.13	836	1229
		mmp9 inhibitor	pre	421.16	517.563	486.99	488.945
			6w	1052	672	984	876

## Sheet: figure 6
figure 6a
	wt	pre	0.267943	0.435276	0.181747	0.346277
		1w	1.31039	0.590496	0.812252	1.23971
	ccl3-/-	pre	0.400535	0.161544	0.397768	0.234881	0.183011	0.615573
		1w	1.55833	1.89212	2.82843	1.52626	1.87905
figure 6b
	wt	pre	0.0463913	0.107321	0.170755	0.486328
		1w	1.38511	1.53687	1.25701	1.70527
	ccl3-/-	pre	0.0877778	0.185565	0.351111	0.406126	0.406126	0.432268
		1w	1.19748	1.02101	0.864537	1.10957
figure 6d
	wt	0.488889	0.307692	0.553571	0.603568	0.590164
	ccl3-/-	1.85714	1.69048	2.68182	2.26667	1.63158
figure 6e
	wt	m1	22	16	31	24	36
		m2	45	52	56	40	61
	ccl3-/-	m1	65	71	59	68	62
		m2	35	42	22	30	38

## Sheet: figure 7
figure 7a
	pbs	pre	560	540	555	539	529	557.597
		post	677	728	735	743	793	855
	ccl3	pre	506.8	539.033	513	522	527	534
		post	504	561	571	574	576	589.027
figure 7c
	pbs	ccl3
	2	0
	1	0
	0	0
	0	0
	3	0
figure 7e
	pbs	ccl3
	130	62
	126	90
	96	103
	122	105
	118	106
	158	99
figure 7f
	pbs	pre	0.00625836	0.0104525	0.0222508	0.0164018	0.019	0.01
		1w	0.0514744	0.0166308	0.0514744	0.0374212	0.032	0.04
	ccl3	pre	0.00689612	0.0094859	0.0200535	0.0162885	0.02	0.008
		1w	0.0203335	0.0197774	0.00955188	0.0103804	0.017	0.009
figure 7g
	pbs	pre	538	539	539.167	545	547.984	554
		post	855	985	809	833	1105	1011
	ccl3	pre	572	560	540	555	530	549
		post	506.8	539.033	557.597	692.38	641	559
figure 7i
	pbs	ccl3
	13	3
	10	3
	8	4
	8	1
	9	2
figure 7k
	pbs	ccl3
	201	144
	197	191
	295	186
	256	109
	198	125
figure 7l
	pbs	pre	0.00975258	0.0145786	0.0306069	0.0197774	0.0158431	0.0246888
		1w	0.986233	2.44528	0.41466	1.70527	1.64718	1.5
	ccl3	pre	0.0109722	0.0144779	0.0291573	0.0178244	0.0167464	0.0273939
		1w	0.0896222	0.175556	0.386891	0.0123444	0.392292	0.2
figure 7m
	pbs	pre	506.8	539.033	557.597	513	522	527
		post	728	735	1043	893	986	884
	ccl3	pre	534	538	539	539.167	545	547.984
		post	912	906	745	881	924	859
figure 7o
	pbs	ccl3
	12	10
	10	10
	9	8
	7	7
	9	9
figure 7q
	pbs	ccl3
	235	180
	252	238
	229	220
	307	307
	271	256
	202	186
figure 7r
	pbs	pre	0.0922359	0.0370838	0.094724	0.0701143	0.04058	0.08013
		1w	2.28909	0.453976	2.39096	0.536349	0.821038	1.4041
	ccl3	pre	0.0821357	0.107422	0.103548	0.0822108	0.0821357	0.06033
		1w	0.141613	0.506708	1.73874	1.73874	1.73874	1.2051

## Sheet: figure 8
figure 8a
	pma	-	+	+	+	+
	ccl3	-	-	10	100	1000
		0.747424	1.59107	1.1019	0.847	0.432268
		0.702222	1.02101	1.1019	0.846744	0.532185
		0.102949	1.70221	1.3096	0.9041	0.6074
		0.5013	1.1037	1.044	0.6037	0.4089
figure 8b
		pma	ccl3
	wt	-	-	0.289172	0.469762	0.558643	0.45088
		+	-	1.21419	0.737134	0.747425	1.21419	0.895025
		+	+	0.466516	0.586417	0.602903	0.5032
	ccr1-/-	-	-	0.348686	0.343885	0.578344	0.615572
		+	-	0.864537	0.965936	1.01396	0.95011
		+	+	0.795536	0.763129	0.423372	0.411796
	ccr5-/-	-	-	0.590496	0.543367	0.543367	0.55084
		+	-	0.986232	1.14076	1.026	1.01396
		+	+	1.10957	0.846746	1.10957	1.05052
figure 8d
	pma	-	-	+	+
	ccl3	-	+	-	+
		0.672844	0.747745	1.18817	1.65079
		0.72344	0.619531	1.33902	1.25407
		0.422536	0.740439	0.790533	1.86825
		0.595669	0.609425	1.21806	1.3758
figure 8e
	pma	-	-	+	+
	ccl3	-	+	-	+
		1.14814	0.949355	1.07036	1.5129
		0.729008	0.673741	0.882585	1.1341
		1.08904	0.912985	1.11109	1.15885
		1.2057	1.2013	1.3054	0.8046
figure 8f
	pma	-	-	+	+
	ccl3	-	+	-	+
		0	0	0.918992	0.538375
		0	0	0.720673	0.379025
		0	0	0.874707	0.391728
		0	0	1.3078	0.6061
figure 8g
	pma	-	+	+	+	+
	ccl3	-	-	+	+	+
	sb203580	-	-	-	+	-
	pd98059	-	-	-	-	+
		0.395021	2.03851	0.514076	2.23457	0.469761
		0.214642	1.38511	1.01408	2.23457	0.469761
		0.28	1.88511	0.614076	1.005	0.204476
		0.6	2.39777	0.34151	3.1067	0.6047
figure 8h
	vehicle	pre	573	587	510	511	482
		6w	736.29	736.446	874.766	752.457	800.087
	sb239063	pre	521	537	551	453	528
		6w	994.42	1052.13	963.39	1053.65	1082.84

[truncated: 16 more sheets: figure 8c, figure 9, figure 9f, figure s1, figure s2, figure s3, figure s4, figure s5, figure s6, figure s7, figure s8, s-table1, s-table2, s-table3, s-table4, s-table5]
